# Supplementary material for: A Novel Artificial Hemoglobin Carrier Based on Heulandite-Calcium Mesoporous Aluminosilicate Particles
Source: Int J Mol Sci. 2022 Jul 5;23(13):7460. doi: 10.3390/ijms23137460 (PMC9267069; doi:10.3390/ijms23137460)
Supplement: Supplementary file 1 [file ijms-23-07460-s001.zip]

Archive with 1 entries (1 files):
- ijms-1777896-supplementary.pdf
